# Supplementary material for: Genetic deletion of Sphk2 confers protection against Pseudomonas aeruginosa mediated differential expression of genes related to virulent infection and inflammation in mouse lung
Source: BMC Genomics. 2019 Dec 16;20:984. doi: 10.1186/s12864-019-6367-9 (PMC6916461; doi:10.1186/s12864-019-6367-9)
Supplement: Supplementary file 3 — Additional file 3. A description of top 50 pathways obtained by enrichment as described in the methods. Genes of significance obatined from the pathways were used for analyses and generation of heatmaps. [file 12864_2019_6367_MOESM3_ESM.xlsx]

## Sheet: Sheet1
Enrichment by Pathway Maps					new_differentials.list_genelist
#	Maps	Total	pValue	Min FDR	p-value	FDR	In Data	Network Objects from Active Data
1	Immune response_IL-1 signaling pathway	82	2.39001e-15	2.00522e-12	2.39001e-15	2.00522e-12	29	COX-2 (PTGS2), SPHK1, PKC-zeta, p38alpha (MAPK14), I-kB, TPL2(MAP3K8), c-IAP2, AP-1, JNK(MAPK8-10), IL-1 alpha, NF-kB2 (p100), PGES, RelA (p65 NF-kB subunit), MAPKAPK2, MCPIP, NF-kB, iNOS, NF-kB1 (p105), NF-kB1 (p50), NF-kB p50/p65, CD44, NF-kB2 (p52), MYLK1, ZFP36(Tristetraprolin), TRAF6, NF-kB p52/RelB, MEK3(MAP2K3), MEK6(MAP2K6), STAT1
2	Signal transduction_NF-kB activation pathways	51	5.26397e-10	2.20824e-07	5.26397e-10	2.20824e-07	18	I-kB, c-IAP2, IL-1 alpha, NF-kB2 (p100), RelA (p65 NF-kB subunit), NF-kB, RelB (NF-kB subunit), NF-kB1 (p105), NF-kB1 (p50), NF-kB p50/p65, MyD88, NF-kB2 (p52), c-IAP1, MALT1, TLR4, TRAF6, NF-kB p52/RelB, BAFF(TNFSF13B)
3	Immune response_TNF-R2 signaling pathways	45	4.29876e-09	1.20222e-06	4.29876e-09	1.20222e-06	16	Bcl-XL, I-kB, c-IAP2, AP-1, JNK(MAPK8-10), NF-kB2 (p100), VEGFR-2, RelA (p65 NF-kB subunit), NF-kB, NF-kB p50/p65, NF-kB2 (p52), TRAF1, c-IAP1, p38 MAPK, Bim, NF-kB p52/RelB
4	Neurogenesis_NGF/ TrkA MAPK-mediated signaling	105	1.52399e-08	3.19656e-06	1.52399e-08	3.19656e-06	24	SPHK1, HB-EGF, PKC-zeta, PLAUR (uPAR), CDK5R1 (p35), M-Ras, AP-1, Efs/Sin, MAPKAPK2, NUR77, NF-kB1 (p50), p21, RGS2, JMJD3, Stromelysin-1, p38 MAPK, Ephrin-A receptor 2, PKA-cat (cAMP-dependent), SRF, p90Rsk, MEK3(MAP2K3), MEK6(MAP2K6), MEF2C, FosB
5	Transcription_HIF-1 targets	95	4.7278e-08	7.93325e-06	4.7278e-08	7.93325e-06	22	ID2, PLAUR (uPAR), GLUT1, GLUT3, MSH2, iNOS, F263, NUR77, p21, Endothelin-1, MGF, DEC1 (Stra13), Thrombospondin 1, TGF-beta 3, HXK2, HIF1A, Mcl-1, PAI1, CX3CR1, SDF-1, REDD1, IBP3
6	Immune response_HSP60 and HSP70/ TLR signaling pathway	54	8.32284e-08	1.16381e-05	8.32284e-08	1.16381e-05	16	CD69, I-kB, TPL2(MAP3K8), CD83, AP-1, JNK(MAPK8-10), NF-kB, iNOS, NF-kB1 (p105), MyD88, p38 MAPK, TLR4, CD86, TRAF6, MEK3(MAP2K3), MEK6(MAP2K6)
7	Mucin expression in CF airways	69	1.14008e-07	1.36646e-05	1.14008e-07	1.36646e-05	18	PGF2aR, COX-2 (PTGS2), p38alpha (MAPK14), I-kB, JNK(MAPK8-10), ErbB2, G-protein alpha-q/11, PLC-beta, NF-kB p50/p65, PKC-alpha, JNK1(MAPK8), EGFR, p38 MAPK, PKA-cat (cAMP-dependent), p90Rsk, NFKBIA, MEK3(MAP2K3), MEK6(MAP2K6)
8	Immune response_IL-3 signaling via JAK/STAT, p38, JNK and NF-kB	93	1.51749e-07	1.59147e-05	1.51749e-07	1.59147e-05	21	CD69, STAT3, Oncostatin M, Bcl-XL, I-kB, CISH, NF-kB, NF-kB p50/p65, C/EBPbeta, Mcl-1, JNK1(MAPK8), P-selectin, IL-2R alpha chain, p38 MAPK, Pim-1, Granzyme B, TRAF6, MEK3(MAP2K3), STAT1, MKP-1, E-selectin
9	Apoptosis and survival_APRIL and BAFF signaling	39	2.97678e-07	2.77502e-05	2.97678e-07	2.77502e-05	13	NF-kB p50/p50, COX-2 (PTGS2), Bcl-XL, I-kB, JNK(MAPK8-10), NF-kB2 (p100), RelA (p65 NF-kB subunit), RelB (NF-kB subunit), NF-kB1 (p50), NF-kB p50/p65, NF-kB2 (p52), TRAF6, BAFF(TNFSF13B)
10	Immune response_Platelet activating factor/ PTAFR pathway signaling	55	6.99358e-07	5.86761e-05	6.99358e-07	5.86761e-05	15	STAT3, HB-EGF, G-protein beta/gamma, MAPKAPK2, NF-kB, PLC-beta, NF-kB p50/p65, Beta-arrestin1, p38 MAPK, Adenylate cyclase, PKA-cat (cAMP-dependent), NFKBIA, NF-AT, MEK3(MAP2K3), STAT1
11	Immune response_IL-4 signaling pathway	94	8.30484e-07	6.18549e-05	8.30484e-07	6.18549e-05	20	STAT3, Syk, PKC-zeta, p38alpha (MAPK14), Bcl-XL, AP-1, JNK(MAPK8-10), PKC, JunD, NF-kB p50/p65, c-Rel (NF-kB subunit), NF-kB p50/RelB, IRS-1, PDE4, Fra-2, p38 MAPK, NFKBIA, JunD/Fra-2, MEK6(MAP2K6), STAT1
12	Development_PEDF signaling	49	8.84695e-07	6.18549e-05	8.84695e-07	6.18549e-05	14	NF-kB p50/p50, Bcl-XL, GDNF, c-IAP2, VEGFR-2, RelA (p65 NF-kB subunit), NF-kB, NF-kB1 (p50), JunD, NF-kB p50/p65, SOD2, c-IAP1, Fra-2, NFKBIA
13	Macrophage and dendritic cell phenotype shift in cancer	100	2.32298e-06	0.000130957	2.32298e-06	0.000130957	20	STAT3, NF-kB p50/p50, COX-2 (PTGS2), I-kB, DLL1, RelA (p65 NF-kB subunit), NF-kB, iNOS, Apo-2L(TNFSF10), NF-kB p50/p65, RBP-J kappa (CBF1), c-Rel (NF-kB subunit), JMJD3, Thrombospondin 1, HIF1A, p38 MAPK, TLR4, CD86, TRAF6, STAT1
14	IGF family signaling in colorectal cancer	60	2.34327e-06	0.000130957	2.34327e-06	0.000130957	15	COX-2 (PTGS2), Bcl-XL, I-kB, RelA (p65 NF-kB subunit), NF-kB, MAFG, Apo-2L(TNFSF10), PTEN, IGF-1, HIF1A, IRS-1, E2F1, IBP, FosB, IBP3
15	Cytoskeleton remodeling_Regulation of actin cytoskeleton nucleation and polymerization by Rho GTPases	46	2.4974e-06	0.000130957	2.4974e-06	0.000130957	13	RhoA-related, DRF, CYFIP2, Cdc42 subfamily, WASF subunit, FHOD1, WASF1(WAVE1), DAAM1, RhoB, PIP5KI, VASP, FMNL2, FMNL1
16	Signal transduction_PTMs in IL-17-induced CIKS-independent signaling pathways	46	2.4974e-06	0.000130957	2.4974e-06	0.000130957	13	STAT3, p38alpha (MAPK14), TPL2(MAP3K8), AP-1, JNK(MAPK8-10), MAPKAPK2, NF-kB, NF-kB p50/p65, C/EBPbeta, p38 MAPK, p90Rsk, STAT1, MKP-1
17	Immune response_TLR2 and TLR4 signaling pathways	69	3.16972e-06	0.000156435	3.16972e-06	0.000156435	16	COX-2 (PTGS2), I-kB, TPL2(MAP3K8), AP-1, JNK(MAPK8-10), NF-kB, iNOS, NF-kB1 (p105), MyD88, p38 MAPK, TLR4, p90Rsk, TRAF6, MEK3(MAP2K3), MEK6(MAP2K6), CD36
18	Immune response_IL-10 signaling pathway	62	3.65298e-06	0.000170269	3.65298e-06	0.000170269	15	STAT3, COX-2 (PTGS2), Bcl-XL, IKBZ, HPGD, IL-1 alpha, NF-kB, iNOS, NF-kB1 (p50), NF-kB p50/p65, IL10RA, G-CSF, p19, CD86, STAT1
19	Development_Regulation of lung epithelial progenitor cell differentiation	41	4.06482e-06	0.000179494	4.06482e-06	0.000179494	12	STAT3, p38alpha (MAPK14), SP-C, SMAD1, SP-A, FZD2, RBP-J kappa (CBF1), WNT, BMP4, FGF10, Frizzled, ERM
20	Immune response_Role of PKR in stress-induced antiviral cell response	57	6.36708e-06	0.000249614	6.36708e-06	0.000249614	14	NFKBIB, p38alpha (MAPK14), I-kB, JNK(MAPK8-10), RelA (p65 NF-kB subunit), NF-kB, NF-kB p50/p65, MyD88, TLR4, TRAF6, NFKBIA, MEK6(MAP2K6), STAT1, BAFF(TNFSF13B)
21	Immune response_IL-12-induced IFN-gamma production	36	6.46877e-06	0.000249614	6.46877e-06	0.000249614	11	STAT3, p38alpha (MAPK14), I-kB, JNK(MAPK8-10), NF-kB, iNOS, TRAF6, MEK3(MAP2K3), MEK6(MAP2K6), ERM, MEKK4(MAP3K4)
22	Immune response_C5a signaling	50	6.92753e-06	0.000249614	6.92753e-06	0.000249614	13	SPHK1, Oncostatin M, I-kB, G-protein beta/gamma, AP-1, JNK(MAPK8-10), NF-kB, PKC, PLC-beta, NF-kB p50/p65, p38 MAPK, PAI1, p90Rsk
23	Signal transduction_PTMs in BAFF-induced canonical NF-kB signaling	43	7.04412e-06	0.000249614	7.04412e-06	0.000249614	12	NF-kB2 (p100), Bcl-10, NF-kB1 (p105), NF-kB1 (p50), NF-kB p50/p65, c-Rel (NF-kB subunit), MyD88, MALT1, NF-kB p50/c-Rel, TRAF6, NFKBIA, BAFF(TNFSF13B)
24	Signal transduction_Additional pathways of NF-kB activation (in the nucleus)	30	7.14033e-06	0.000249614	7.14033e-06	0.000249614	10	PKC-zeta, p38alpha (MAPK14), I-kB, RelA (p65 NF-kB subunit), NF-kB1 (p50), NF-kB p50/p65, PKA-cat alpha, Adenylate cyclase, NFKBIA, TBK1
25	Immune response_IL-33 signaling pathway	58	7.92499e-06	0.000265963	7.92499e-06	0.000265963	14	p38alpha (MAPK14), I-kB, JNK(MAPK8-10), RelA (p65 NF-kB subunit), NF-kB, NF-kB p50/p65, MyD88, IL-17F, Histone H2A, Histone H2B, TRAF6, MEK3(MAP2K3), MEK6(MAP2K6), E-selectin
26	Resolution of inflammation in healing myocardial infarction	25	1.00938e-05	0.00032572	1.00938e-05	0.00032572	9	Angiopoietin 1, STAT3, TIE2, VEGFR-2, NF-kB, MGF, G-CSF, SDF-1, E-selectin
27	Immune response_IL-18 signaling	60	1.20842e-05	0.000375507	1.20842e-05	0.000375507	14	COX-2 (PTGS2), I-kB, AP-1, JNK(MAPK8-10), IL-1 alpha, NF-kB, iNOS, MyD88, p38 MAPK, TRAF6, MEK3(MAP2K3), MEK6(MAP2K6), E-selectin, Bcl-XS
28	Signal transduction_PTMs in IL-17-induced CIKS-dependent MAPK signaling pathways	32	1.37012e-05	0.000395015	1.37012e-05	0.000395015	10	TPL2(MAP3K8), AP-1, JNK(MAPK8-10), NF-kB1 (p105), NF-kB p50/p65, C/EBPbeta, p38 MAPK, TRAF6, MEK3(MAP2K3), MEK6(MAP2K6)
29	Immune response_HMGB1/RAGE signaling pathway	53	1.38382e-05	0.000395015	1.38382e-05	0.000395015	13	NFKBIB, I-kB, JNK(MAPK8-10), IL-1 alpha, NF-kB, iNOS, PLAT (TPA), p38 MAPK, PAI1, TLR4, NFKBIA, MEK6(MAP2K6), MEF2C
30	Immune response_IFN-alpha/beta signaling via MAPKs	77	1.42738e-05	0.000395015	1.42738e-05	0.000395015	16	Axin2, GCH1, AP-1, JNK(MAPK8-10), MAPKAPK2, Apo-2L(TNFSF10), p21, SP5, JNK1(MAPK8), Irgm2, p38 MAPK, MEK3(MAP2K3), MEK6(MAP2K6), FasR(CD95), STAT1, PL scramblase 1
31	Immune response_Gastrin in inflammatory response	69	1.48749e-05	0.000395015	1.48749e-05	0.000395015	15	COX-2 (PTGS2), HB-EGF, p38alpha (MAPK14), I-kB, JNK(MAPK8-10), MEF2, G-protein alpha-q/11, NF-kB p50/p65, PKC-alpha, IRS-1, Stromelysin-1, EGFR, TRAF6, MEK6(MAP2K6), MEF2C
32	Neurophysiological process_Receptor-mediated axon growth repulsion	46	1.50661e-05	0.000395015	1.50661e-05	0.000395015	12	HB-EGF, Plexin A1, Ephrin-A receptors, CRMP2, Tau (MAPT), RHO6, Ephrin-A, Plexin A2, Semaphorin 3A, EGFR, Ephrin-A receptor 2, Neuropilin-1
33	Immune response_Histamine H1 receptor signaling in immune response	47	1.91138e-05	0.000471662	1.91138e-05	0.000471662	12	I-kB, G-protein beta/gamma, JNK(MAPK8-10), RelA (p65 NF-kB subunit), iNOS, G-protein alpha-q/11, PLC-beta, NF-kB p50/p65, PKC-alpha, Stromelysin-1, p38 MAPK, NFKBIA
34	Development_TGF-beta-dependent induction of EMT via MAPK	47	1.91138e-05	0.000471662	1.91138e-05	0.000471662	12	p38alpha (MAPK14), TGF-beta, AP-1, JNK(MAPK8-10), NOX4, Endothelin-1, PTEN, TGF-beta 3, p38 MAPK, PAI1, MEK3(MAP2K3), MEK6(MAP2K6)
35	Cell adhesion_ECM remodeling	55	2.1292e-05	0.0005104	2.1292e-05	0.0005104	13	HB-EGF, PLAUR (uPAR), CD44, Caveolin-2, IGF-1, PLAT (TPA), Osteonectin, Stromelysin-1, Flotillin-2, EGFR, PAI1, Collagen I, Collagen III
36	Muscle contraction_Relaxin signaling pathway	48	2.40776e-05	0.000545975	2.40776e-05	0.000545975	12	PKC-zeta, I-kB, G-protein beta/gamma, INSL3, NF-kB, iNOS, PDE4D, Endothelin-1, PDE4B, PKA-cat (cAMP-dependent), p90Rsk, NFKBIA
37	Protein folding and maturation_Angiotensin system maturation	48	2.40776e-05	0.000545975	2.40776e-05	0.000545975	12	Angiotensin III, Angiotensin (2-10), Angiotensinogen, ACE1, Angiotensin IV, Angiotensin I, Myeloblastin, MMP-8, Angiotensin II, Angiotensin (1-7), Angiotensin (1-9), ENPEP
38	Reproduction_Gonadotropin-releasing hormone (GnRH) signaling	72	2.55171e-05	0.00056339	2.55171e-05	0.00056339	15	p38alpha (MAPK14), Dynamin-1, AP-1, JNK(MAPK8-10), PER1, NUR77, G-protein alpha-q/11, PLC-beta, Adenylate cyclase, PKA-cat (cAMP-dependent), p90Rsk, MEK3(MAP2K3), MEK6(MAP2K6), MKP-1, FosB
39	Immune response_CD40 signaling	65	3.19076e-05	0.000658119	3.19076e-05	0.000658119	14	STAT3, COX-2 (PTGS2), Bcl-XL, I-kB, NF-kB, NF-kB p50/p65, TRAF1, JNK1(MAPK8), A20, p38 MAPK, CD86, TRAF6, MEK3(MAP2K3), FasR(CD95)
40	Apoptosis and survival_Anti-apoptotic TNFs/NF-kB/Bcl-2 pathway	42	3.28286e-05	0.000658119	3.28286e-05	0.000658119	11	PKC-zeta, Bcl-XL, I-kB, NF-kB2 (p100), RelA (p65 NF-kB subunit), NF-kB, RelB (NF-kB subunit), NF-kB2 (p52), TRAF6, NF-kB p52/RelB, BAFF(TNFSF13B)
41	Apoptosis and survival_Lymphotoxin-beta receptor signaling	42	3.28286e-05	0.000658119	3.28286e-05	0.000658119	11	I-kB, JNK(MAPK8-10), NF-kB2 (p100), RelA (p65 NF-kB subunit), RelB (NF-kB subunit), NF-kB1 (p50), NF-kB p50/p65, NF-kB2 (p52), c-IAP1, SDF-1, NF-kB p52/RelB
42	Development_Angiopoietin - Tie2 signaling	35	3.29452e-05	0.000658119	3.29452e-05	0.000658119	10	Angiopoietin 1, STAT3, I-kB, TIE2, NF-kB, p21, GRB14, TIE, Angiopoietin 3, STAT1
43	PDE4 regulation of cyto/chemokine expression in inflammatory skin diseases	50	3.74519e-05	0.000730748	3.74519e-05	0.000730748	12	NF-kB p50/p50, RelA (p65 NF-kB subunit), MAPKAPK2, iNOS, NF-kB1 (p50), NF-kB p50/p65, PKA-cat alpha, PDE4, p38 MAPK, Adenylate cyclase, PKA-cat (cAMP-dependent), NFKBIA
44	Glomerular injury in Lupus Nephritis	92	3.90021e-05	0.000738302	3.90021e-05	0.000738302	17	TGF-beta, SLC22A17, JNK(MAPK8-10), RelA (p65 NF-kB subunit), NF-kB, iNOS, ErbB2, NF-kB p50/p65, PKC-alpha, HIF1A, HAS2, A20, p38 MAPK, IFI56, TRAF6, FasR(CD95), STAT1
45	Immune response_CD137 signaling in immune cell	29	3.9599e-05	0.000738302	3.9599e-05	0.000738302	9	Bcl-XL, NF-kB, TRAF1, JNK1(MAPK8), p38 MAPK, Bim, NFKBIA, MEK3(MAP2K3), MEK6(MAP2K6)
46	Translation_Non-genomic (rapid) action of Androgen Receptor	43	4.1692e-05	0.000760425	4.1692e-05	0.000760425	11	HB-EGF, NF-kB, ErbB2, SRD5A1, Caveolin-1, PTEN, IRS-1, WNT, EGFR, Frizzled, MDM2
47	Development_Hedgehog and PTH signaling pathways in bone and cartilage development	36	4.31284e-05	0.000769888	4.31284e-05	0.000769888	10	PTHR1, COL1A1, COL1A2, GLI-1, G-protein alpha-q/11, PLC-beta, VDR, PKA-cat (cAMP-dependent), Smoothened, GLI-2
48	Signal transduction_mTORC2 downstream signaling	68	5.42994e-05	0.000937767	5.42994e-05	0.000937767	14	PPCKC, PKC-zeta, cPKC (conventional), OSR1, PKC, p21, PKC-alpha, FASN, IRS-1, Mcl-1, Bim, TLR4, PKA-cat (cAMP-dependent), MDM2
49	Development_TGF-beta receptor signaling	52	5.68385e-05	0.000937767	5.68385e-05	0.000937767	12	NF-kB, ErbB2, Caveolin-1, p21, ER81, p38 MAPK, PAI1, NFKBIA, MEK3(MAP2K3), MEK6(MAP2K6), Sno-N, MEKK4(MAP3K4)
50	Signal transduction_Additional pathways of NF-kB activation (in the cytoplasm)	52	5.68385e-05	0.000937767	5.68385e-05	0.000937767	12	PKC-zeta, I-kB, TPL2(MAP3K8), RelA (p65 NF-kB subunit), NF-kB1 (p50), NF-kB p50/p65, PKC-alpha, PKA-cat alpha, Pim-1, Adenylate cyclase, NFKBIA, TBK1
